# Supplementary material for: “Now, I have my baby so I don’t go anywhere”: A mixed method approach to the ‘everyday’ and young motherhood integrating qualitative interviews and passive digital data from mobile devices
Source: PLoS One. 2022 Jul 8;17(7):e0269443. doi: 10.1371/journal.pone.0269443 (PMC9269952; doi:10.1371/journal.pone.0269443)
Supplement: S1 Data — (CSV) [file pone.0269443.s002.csv]

UID	weekOfTreatment	apart	none	together	Perc_Together	Perc_Apart	Component	Case
1	1	0	85	83	100	0	2	2
1	2	1	118	49	98	2	2	2
1	3	1	165	2	66.66666667	33.33333333	2	2
3	1	8	153	7	46.66666667	53.33333333	2	2
3	2	12	111	45	78.94736842	21.05263158	2	2
3	3	0	117	51	100	0	2	2
4	1	0	108	60	100	0	2	2
4	2	0	103	65	100	0	2	2
4	3	0	152	16	100	0	2	2
6	1	0	148	20	100	0	2	2
6	2	1	100	67	98.52941176	1.470588235	2	2
6	3	0	111	57	100	0	2	2
7	1	0	109	59	100	0	2	2
7	2	0	52	116	100	0	2	2
7	3	0	114	54	100	0	2	2
17	1	0	147	21	100	0	2	2
17	2	0	167	1	100	0	2	2
17	3	13	136	19	59.375	40.625	2	2
18	1	7	147	14	66.66666667	33.33333333	2	2
19	1	0	90	78	100	0	2	2
19	2	0	89	79	100	0	2	2
19	3	0	155	13	100	0	2	2
20	1	2	125	41	95.34883721	4.651162791	2	2
20	2	0	90	78	100	0	2	2
20	3	2	127	39	95.12195122	4.87804878	2	2
21	1	0	123	45	100	0	2	2
21	2	0	114	54	100	0	2	2
21	3	0	165	3	100	0	2	2
22	1	0	160	8	100	0	2	2
22	2	27	135	6	18.18181818	81.81818182	2	2
22	3	23	145	0	0	100	2	2
22	4	0	167	1	100	0	2	2
23	1	0	119	49	100	0	2	2
23	2	0	102	66	100	0	2	2
23	3	0	125	43	100	0	2	2
24	1	0	160	8	100	0	2	2
24	2	0	96	72	100	0	2	2
24	3	0	89	79	100	0	2	2
25	1	0	136	32	100	0	2	2
25	2	4	141	23	85.18518519	14.81481481	2	2
26	1	0	132	36	100	0	2	2
26	2	0	78	90	100	0	2	2
26	3	0	131	37	100	0	2	2
27	1	0	126	42	100	0	2	2
27	2	0	100	68	100	0	2	2
27	3	0	131	37	100	0	2	2
32	1	5	159	4	44.44444444	55.55555556	2	2
32	2	0	168	0	999	999	2	2
32	3	0	168	0	999	999	2	2
32	4	0	168	0	999	999	2	2
32	5	0	168	0	999	999	2	2
32	6	0	168	0	999	999	2	2
32	7	0	168	0	999	999	2	2
32	8	0	168	0	999	999	2	2
32	9	0	168	0	999	999	2	2
32	10	0	168	0	999	999	2	2
32	11	0	168	0	999	999	2	2
32	12	0	168	0	999	999	2	2
32	13	0	168	0	999	999	2	2
32	14	0	168	0	999	999	2	2
32	15	0	168	0	999	999	2	2
32	16	0	168	0	999	999	2	2
32	17	0	168	0	999	999	2	2
32	18	0	168	0	999	999	2	2
32	19	0	168	0	999	999	2	2
32	20	0	168	0	999	999	2	2
32	21	0	168	0	999	999	2	2
32	22	0	168	0	999	999	2	2
32	23	0	168	0	999	999	2	2
32	24	0	168	0	999	999	2	2
32	25	0	168	0	999	999	2	2
32	26	0	168	0	999	999	2	2
32	27	0	168	0	999	999	2	2
32	28	0	168	0	999	999	2	2
32	29	0	168	0	999	999	2	2
32	30	0	168	0	999	999	2	2
32	31	0	168	0	999	999	2	2
32	32	0	168	0	999	999	2	2
32	33	0	168	0	999	999	2	2
32	34	0	168	0	999	999	2	2
32	35	0	168	0	999	999	2	2
32	36	0	168	0	999	999	2	2
32	37	0	168	0	999	999	2	2
32	38	0	168	0	999	999	2	2
32	39	0	168	0	999	999	2	2
32	40	0	168	0	999	999	2	2
32	41	0	168	0	999	999	2	2
32	42	0	168	0	999	999	2	2
32	43	0	168	0	999	999	2	2
32	44	0	168	0	999	999	2	2
32	45	0	168	0	999	999	2	2
32	46	0	168	0	999	999	2	2
32	47	0	168	0	999	999	2	2
32	48	0	168	0	999	999	2	2
32	49	0	168	0	999	999	2	2
32	50	0	168	0	999	999	2	2
32	51	0	168	0	999	999	2	2
32	52	0	168	0	999	999	2	2
32	53	0	168	0	999	999	2	2
32	54	0	168	0	999	999	2	2
32	55	0	168	0	999	999	2	2
32	56	0	168	0	999	999	2	2
32	57	0	168	0	999	999	2	2
32	58	0	168	0	999	999	2	2
32	59	0	168	0	999	999	2	2
32	60	0	168	0	999	999	2	2
32	61	0	168	0	999	999	2	2
32	62	0	168	0	999	999	2	2
32	63	0	168	0	999	999	2	2
32	64	0	168	0	999	999	2	2
32	65	0	168	0	999	999	2	2
32	66	0	168	0	999	999	2	2
32	67	0	168	0	999	999	2	2
32	68	0	168	0	999	999	2	2
32	69	0	168	0	999	999	2	2
32	70	0	168	0	999	999	2	2
32	71	0	168	0	999	999	2	2
32	72	0	168	0	999	999	2	2
32	73	0	168	0	999	999	2	2
32	74	0	168	0	999	999	2	2
32	75	0	168	0	999	999	2	2
32	76	0	168	0	999	999	2	2
32	77	0	168	0	999	999	2	2
32	78	0	168	0	999	999	2	2
32	79	0	168	0	999	999	2	2
32	80	0	168	0	999	999	2	2
32	81	0	168	0	999	999	2	2
32	82	0	168	0	999	999	2	2
32	83	0	168	0	999	999	2	2
32	84	0	168	0	999	999	2	2
32	85	0	168	0	999	999	2	2
32	86	0	168	0	999	999	2	2
32	87	0	168	0	999	999	2	2
32	88	0	168	0	999	999	2	2
32	89	0	168	0	999	999	2	2
32	90	0	168	0	999	999	2	2
32	91	0	168	0	999	999	2	2
32	92	0	168	0	999	999	2	2
32	93	0	168	0	999	999	2	2
32	94	0	168	0	999	999	2	2
32	95	0	168	0	999	999	2	2
32	96	0	168	0	999	999	2	2
32	97	0	168	0	999	999	2	2
32	98	0	168	0	999	999	2	2
32	99	0	168	0	999	999	2	2
32	100	0	168	0	999	999	2	2
32	101	0	168	0	999	999	2	2
32	102	0	168	0	999	999	2	2
32	103	0	168	0	999	999	2	2
32	104	0	168	0	999	999	2	2
32	105	0	168	0	999	999	2	2
32	106	0	168	0	999	999	2	2
32	107	0	168	0	999	999	2	2
32	108	0	168	0	999	999	2	2
32	109	0	168	0	999	999	2	2
32	110	0	168	0	999	999	2	2
32	111	0	168	0	999	999	2	2
32	112	0	168	0	999	999	2	2
32	113	0	168	0	999	999	2	2
32	114	0	168	0	999	999	2	2
32	115	0	168	0	999	999	2	2
32	116	0	168	0	999	999	2	2
32	117	0	168	0	999	999	2	2
32	118	0	168	0	999	999	2	2
32	119	0	168	0	999	999	2	2
32	120	0	168	0	999	999	2	2
32	121	0	168	0	999	999	2	2
32	122	0	168	0	999	999	2	2
32	123	0	168	0	999	999	2	2
32	124	0	168	0	999	999	2	2
32	125	0	168	0	999	999	2	2
32	126	0	168	0	999	999	2	2
32	127	0	168	0	999	999	2	2
32	128	0	168	0	999	999	2	2
32	129	0	168	0	999	999	2	2
32	130	0	168	0	999	999	2	2
32	131	0	168	0	999	999	2	2
32	132	0	168	0	999	999	2	2
32	133	0	168	0	999	999	2	2
32	134	0	168	0	999	999	2	2
32	135	0	168	0	999	999	2	2
32	136	0	168	0	999	999	2	2
32	137	0	168	0	999	999	2	2
32	138	0	168	0	999	999	2	2
32	139	0	168	0	999	999	2	2
32	140	0	168	0	999	999	2	2
32	141	0	168	0	999	999	2	2
32	142	0	168	0	999	999	2	2
32	143	0	168	0	999	999	2	2
32	144	0	168	0	999	999	2	2
32	145	0	168	0	999	999	2	2
32	146	0	168	0	999	999	2	2
32	147	0	168	0	999	999	2	2
32	148	0	168	0	999	999	2	2
32	149	0	168	0	999	999	2	2
32	150	0	168	0	999	999	2	2
32	151	0	168	0	999	999	2	2
32	152	0	168	0	999	999	2	2
32	153	0	168	0	999	999	2	2
32	154	0	168	0	999	999	2	2
32	155	0	168	0	999	999	2	2
32	156	0	168	0	999	999	2	2
32	157	0	168	0	999	999	2	2
32	158	0	168	0	999	999	2	2
32	159	0	168	0	999	999	2	2
32	160	0	168	0	999	999	2	2
32	161	0	168	0	999	999	2	2
32	162	0	168	0	999	999	2	2
32	163	0	168	0	999	999	2	2
32	164	0	168	0	999	999	2	2
32	165	0	168	0	999	999	2	2
32	166	0	168	0	999	999	2	2
32	167	0	168	0	999	999	2	2
32	168	0	168	0	999	999	2	2
32	169	0	168	0	999	999	2	2
32	170	0	168	0	999	999	2	2
32	171	22	104	42	65.625	34.375	2	2
32	172	25	108	35	58.33333333	41.66666667	2	2
40	1	2	147	19	90.47619048	9.523809524	2	2
41	1	0	73	95	100	0	2	2
41	2	44	74	50	53.19148936	46.80851064	2	2
41	3	7	156	5	41.66666667	58.33333333	2	2
44	1	0	101	67	100	0	2	2
44	2	0	92	76	100	0	2	2
44	3	0	136	32	100	0	2	2
45	1	0	123	45	100	0	2	2
45	2	0	104	64	100	0	2	2
45	3	0	139	29	100	0	2	2
46	1	0	158	10	100	0	2	2
48	1	0	131	37	100	0	2	2
48	2	0	102	66	100	0	2	2
48	3	0	152	16	100	0	2	2
49	1	0	151	17	100	0	2	2
49	2	0	137	31	100	0	2	2
49	3	0	163	5	100	0	2	2
50	1	0	142	26	100	0	2	2
50	2	0	73	95	100	0	2	2
50	3	0	116	52	100	0	2	2
52	1	0	91	77	100	0	2	2
52	2	0	70	98	100	0	2	2
52	3	0	105	63	100	0	2	2
60	1	55	113	0	0	100	2	2
60	2	50	116	2	3.846153846	96.15384615	2	2
